# Supplementary material for: Discovering differential genome sequence activity with interpretable and efficient deep learning
Source: PLoS Comput Biol. 2021 Aug 9;17(8):e1009282. doi: 10.1371/journal.pcbi.1009282 (PMC8376110; doi:10.1371/journal.pcbi.1009282)
Supplement: S1 Table — (XLSX) [file pcbi.1009282.s001.xlsx]

## Sheet: Sheet1
Protein (ChIP-seq)	Data Source	Identification
MEF2A	ENCODE	ENCFF433FQJ; ENCFF423RCQ
ELF1	ENCODE	ENCFF186NAS; ENCFF592ERV
USF1	ENCODE	ENCFF996MWJ; ENCFF550MZG
TCF12	ENCODE	ENCFF880XUQ; ENCFF432YTR
NRF1	ENCODE	ENCFF845NFO; ENCFF205UPE
CTCF	ENCODE	ENCFF001NRQ; ENCFF001NRO
IGG	ENCODE	ENCFF001NCH; ENCFF001NCF
Pou5f1	GSE137193	GSM4072776
Sox2	GSE137193	GSM4072777
Patch cap	GSE137193	GSM4072780
Table S1. ChIP-seq data used to test DeepAccess Differential Expected Pattern Effects and for preferential spacing of Oct4 / Sox2 in stem cell accessible DNA.
